# Supplementary material for: Down-Regulation of Oncogene c-myb Specifically by Carbazole Derivative Through Opposing Effects on Different Quadruplex Structures of Gene Promoter for Cancer Treatment
Source: Int J Mol Sci. 2025 Aug 27;26(17):8299. doi: 10.3390/ijms26178299 (PMC12427763; doi:10.3390/ijms26178299)
Supplement: Supplementary file 1 [file ijms-26-08299-s001.zip]

Archive with 1 entries (1 files):
- ijms-3807773-supplementary.pdf
